# Supplementary material for: From Waste to Taste: Dynamic Interaction of Grape Stems with Wine Off-Odors
Source: Foods. 2026 May 13;15(10):1707. doi: 10.3390/foods15101707 (PMC13206134; doi:10.3390/foods15101707)
Supplement: Supplementary file 1 [file foods-15-01707-s001.zip]

Archive with 1 entries (1 files):
- foods-4278986-supplementary.pdf
